# Supplementary material for: The Bioactivity and Physicochemical Properties of Emulsions Based on Tamanu, Moringa, and Inca Inchi Oils
Source: Foods. 2023 Dec 22;13(1):62. doi: 10.3390/foods13010062 (PMC10778635; doi:10.3390/foods13010062)
Supplement: Supplementary file 1 [file foods-13-00062-s001.zip]

Archive with 1 entries (1 files):
- foods-2737344-supplementary.pdf
